# Supplementary material for: Evidence of dipstick superiority over urine microscopy analysis for detection of hematuria
Source: BMC Res Notes. 2016 Sep 8;9(1):435. doi: 10.1186/s13104-016-2240-y (PMC5015255; doi:10.1186/s13104-016-2240-y)
Supplement: Supplementary file 1 — 10.1186/s13104-016-2240-y BU2.csv contains the dipstick data. "nom" stand for individual numbers, "H" for basal morning urine, "h" for urine after hydration, "densité" for urine density, and "10 px" for the 10x red blood cell concentrations. [file 13104_2016_2240_MOESM1_ESM.csv]

nom	Hdensit�	H10p1	H10p0	H10p-1	H10p-2	H0	hdensit�	h10p1	h10p0	h10p-1	h10p-2	h0
1	1030	75	10	10	10	10	1010	75	25	10	0	10
2	1030	75	10	0	0	0	1010	75	25	10	10	10
3	1020	25	10	0	0	0	1005	75	25	0	0	10
4	1030	75	10	10	0	0	1005	75	25	10	10	10
5	1030	25	0	0	0	0	1010	25	10	0	0	0
6	1020	75	10	0	0	0	1010	75	25	10	0	10
