# Supplementary material for: Evidence of dipstick superiority over urine microscopy analysis for detection of hematuria
Source: BMC Res Notes. 2016 Sep 8;9(1):435. doi: 10.1186/s13104-016-2240-y (PMC5015255; doi:10.1186/s13104-016-2240-y)
Supplement: Supplementary file 2 — 10.1186/s13104-016-2240-y ECBU2.csv contains the microscopy analysis data. "nom" stand for individual numbers, "H" for basal morning urine, "h" for urine after hydration, "densité" for urine density, and "10 px" for the 10x red blood cell concentrations. [file 13104_2016_2240_MOESM2_ESM.csv]

nom	H10p3	H10p2	H10p1	H10p0	H10p-1	H10p-2	H0		h10p3	h10p2	h10p1	h0
1	100	100	90	10	NA	NA	0		100	100	50	0
2	100	100	50	0	NA	NA	0		100	100	20	0
3	100	100	70	0	NA	NA	0		100	100	20	0
4	100	100	100	0	NA	NA	0		100	100	60	0
5	100	100	50	0	NA	NA	0		100	100	40	0
6	100	100	70	10	NA	NA	0		100	100	0	0
7	100	100	50	10	0	0	0		100
8	100	100	60	20	0	0	0
9	100	100	80	20	20	10	0
10	100	100	60	20	10	0	0
11	100	100	90	20	0	0	0
