# Supplementary material for: Evidence of dipstick superiority over urine microscopy analysis for detection of hematuria
Source: BMC Res Notes. 2016 Sep 8;9(1):435. doi: 10.1186/s13104-016-2240-y (PMC5015255; doi:10.1186/s13104-016-2240-y)
Supplement: Supplementary file 3 — 10.1186/s13104-016-2240-y FACS2.csv contains the flow cytometry data. "nom" stand for individual numbers, "H" for basal morning urine, "h" for urine after hydration, "densité" for urine density, and "10 px" for the 10x red blood cell concentrations. [file 13104_2016_2240_MOESM3_ESM.csv]

nom	H10p3	H10p2	H10p1	H10p0	H0	h10p3	h10p2	h10p1	h0
1	3435	368	43	4	0	4	1	1	1
2	2161	246	27	1	0	3	1	1	1
3	3042	329	33	1	0	49	4	2	1
4	2116	204	26	4	0	5	2	2	1
5	1812	188	26	3	0	709	72	8	1
6	1491	197	25	2	0	5	1	3	0,5
